# Supplementary material for: Excessive scleral shrinkage, rather than choroidal thickening, is a major contributor to the development of hypotony maculopathy after trabeculectomy
Source: PLoS One. 2018 Jan 26;13(1):e0191862. doi: 10.1371/journal.pone.0191862 (PMC5786308; doi:10.1371/journal.pone.0191862)
Supplement: S1 Dataset — (XLSX) [file pone.0191862.s001.xlsx]

## Sheet: S1 Data set
No	eye	sex	age	number of LSL	choroidal detachment	bleb leak	over filtration	visit showing trough IOP	type of glaucoma	hypoony maculopathy	pre IOP	trough IOP	ΔIOP	％IOP	pre AL	post IOP	ΔAL	％AL	pre CT	post CT	ΔCT	%CT	pre CCT	post CCT	ΔCCT	％CCT	pre K	post K	ΔＫ	％Ｋ
1	R	M	61	0	0	1	0	2w	POAG	0	19	8	-11	-57.8947	27.75	27.37	-0.38	-1.36937	129.25	136.75	7.5	5.80271	456	451	-5	-1.09649	8.41	8.4	-0.01	-0.118906
2	R	F	79	0	0	0	0	1m	POAG	0	16	9	-7	-43.75	25.41	25.29	-0.12	-0.472255	142.25	178	35.75	25.1318	536	487	-49	-9.14179	7.51	7.45	-0.06	-0.798935
3	R	M	66	0	0	0	0	2w	POAG	0	22	9	-13	-59.0909	26.47	26.41	-0.06	-0.226672	82.75	106.75	24	29.003	539	566	27	5.00928	7.97	7.69	-0.28	-3.51317
4	L	M	64	2	0	0	0	3m	POAG	0	16	7	-9	-56.25	26.11	26.05	-0.06	-0.229797	155.25	160.5	5.25	3.38164	563	478	-85	-15.0977	7.73	7.74	0.01	0.129366
5	L	F	62	0	0	1	0	2w	POAG	0	23	7	-16	-69.5652	27.02	26.8	-0.22	-0.814212	88.25	118.5	30.25	34.2776	528	500	-28	-5.30303	7.37	7.4	0.03	0.407056
6	R	M	55	0	0	0	0	2w	POAG	0	18	6	-12	-66.6667	28.64	27.97	-0.67	-2.33939	134	148.5	14.5	10.8209	518	557	39	7.52896	7.99	7.74	-0.25	-3.12891
7	L	F	88	1	0	0	0	2w	POAG	0	16	7	-9	-56.25	24.45	24.32	-0.13	-0.531697	91.5	115.25	23.75	25.9563	528	573	45	8.52273	8.12	8.02	-0.1	-1.23153
8	L	F	67	0	0	0	0	2w	POAG	0	18	6	-12	-66.6667	23.6	23.39	-0.21	-0.889831	248.75	284.75	36	14.4724	525	579	54	10.2857	7.81	7.63	-0.18	-2.30474
9	L	F	67	1	0	0	0	2w	POAG	0	23	7	-16	-69.5652	23.72	23.55	-0.17	-0.716695	322.75	448	125.25	38.8071	527	506	-21	-3.98482	7.72	7.62	-0.1	-1.29534
10	R	F	83	0	0	1	0	2w	POAG	0	16	3	-13	-81.25	22.75	22.69	-0.06	-0.263736	209	208	-1	-0.478469	486	462	-24	-4.93827	7.79	7.74	-0.05	-0.641849
11	R	F	60	6	0	0	0	1m	POAG	0	17	11	-6	-35.2941	24.35	24.28	-0.07	-0.287474	168.25	190.25	22	13.0758	462	460	-2	-0.4329	7.09	6.96	-0.13	-1.83357
12	R	M	71	6	0	1	0	1m	POAG	0	18	8	-10	-55.5556	24.39	24.32	-0.07	-0.287003	398.5	362.75	-35.75	-8.97114	559	562	3	0.536673	7.57	7.58	0.01	0.1321
13	L	F	54	0	0	1	0	3m	POAG	0	21	8	-13	-61.9048	26.28	25.96	-0.32	-1.21766	278.667	317	38.3333	13.756	507	477	-30	-5.91716	7.36	7.37	0.01	0.13587
14	R	M	66	4	0	1	0	1m	POAG	0	20	14	-6	-30	26.48	26.51	0.03	0.113293	189	151.25	-37.75	-19.9735	456	486	30	6.57895	7.65	7.51	-0.14	-1.83007
15	L	F	74	0	0	0	0	2w	PE	0	12	4	-8	-66.6667	22.95	22.73	-0.22	-0.958606	200	244.5	44.5	22.25	547				7.6	7.52	-0.08	-1.05263
16	R	M	82	0	0	0	0	2w	PE	0	18	9	-9	-50	23.01	22.93	-0.08	-0.347675	117.25	150	32.75	27.9318	506	536	30	5.92885	7.48	7.44	-0.04	-0.534759
17	L	F	78	0	0	0	0	1m	POAG	0	19	4	-15	-78.9474	25.24	25.1	-0.14	-0.554675	106.25	136	29.75	28	497	525	28	5.6338	7.74	7.71	-0.03	-0.387597
18	R	F	79	6	0	0	0	3m	POAG	0	19	10	-9	-47.3684	21.86	21.8	-0.06	-0.274474	204	194.75	-9.25	-4.53431	460	436	-24	-5.21739	7.28	7.28	0	0
19	L	F	76	2	0	0	0	1m	POAG	0	16	10	-6	-37.5	24.78	24.52	-0.26	-1.04923	137.25	162.5	25.25	18.3971	559	548	-11	-1.9678	7.32	7.28	-0.04	-0.546448
20	L	M	87	6	0	0	0	3m	PE	0	40	7	-33	-82.5	23.99	23.81	-0.18	-0.750313	101.5	152.25	50.75	50	460	439	-21	-4.56522	7.55
21	R	F	79	0	0	0	0	2w	POAG	0	17	6	-11	-64.7059	21.9	21.76	-0.14	-0.639269	143	178.333	35.3333	24.7086	454	445	-9	-1.98238	7.1	6.95	-0.15	-2.11268
22	R	M	40	1	0	0	1	2w	POAG	0	22	6	-16	-72.7273	26.92	26.37	-0.55	-2.04309	257	351.667	94.6667	36.8353	462	474	12	2.5974	7.98	7.85	-0.13	-1.62907
23	R	M	86	3	0	1	0	2w	PE	0	17	8	-9	-52.9412	22.86	22.77	-0.09	-0.393701	74.25	90.75	16.5	22.2222	472	463	-9	-1.90678	7.58	7.69	0.11	1.45119
24	L	M	57	4	0	0	0	2w	POAG	0	13	7	-6	-46.1538	26.77	26.21	-0.56	-2.09189	135	209.5	74.5	55.1852	449	414	-35	-7.7951	7.71	7.6	-0.11	-1.42672
25	L	M	61	2	0	0	0	2w	POAG	0	14	10	-4	-28.5714	25.01	24.92	-0.09	-0.359856	142.75	159	16.25	11.3835	507	492	-15	-2.95858	7.28	7.21	-0.07	-0.961538
26	L	M	68	0	0	0	0	2w	POAG	0	36	10	-26	-72.2222	27.54	27.29	-0.25	-0.907771	172.25	232.75	60.5	35.1234	475	527	52	10.9474	7.65	7.55	-0.1	-1.30719
27	L	F	60	3	0	0	0	1m	POAG	0	13	8	-5	-38.4615	25.43	25.36	-0.07	-0.275265	215.333	237.333	22	10.2167	512	484	-28	-5.46875	7.86	7.76	-0.1	-1.27226
28	R	M	76	0	0	0	0	2w	POAG	0	28	2	3	-92.8571	23.08	22.91	-0.17	-0.736568	233.5	291.25	57.75	24.7323	506	512	6	1.18577	7.3	7.31	0.01	0.136986
29	R	M	76	3	0	0	0	3m	PE	0	22	7	-15	-68.1818	26.15	25.93	-0.22	-0.8413	61.3333	80	18.6667	30.4348	466	468	2	0.429185	7.76	7.78	0.02	0.257732
30	L	M	60	0	0	0	0	1m	POAG	0	16	4	-12	-75	23.35	23.13	-0.22	-0.942184	143.25	204.75	61.5	42.9319	469	462	-7	-1.49254	7.51	7.31	-0.2	-2.66312
31	L	F	51	0	0	0	0	2w	POAG	0	19	8	-11	-57.8947	27.24	26.93	-0.31	-1.13803	177	259.5	82.5	46.6102	559	568	9	1.61002	7.85	7.78	-0.07	-0.89172
32	L	M	59	0	0	0	0	2w	POAG	0	22	5	-17	-77.2727	26.49	25.97	-0.52	-1.963	208.25	273.25	65	31.2125	499	488	-11	-2.20441	7.52	7.58	0.06	0.797872
33	L	F	76	0	0	0	0	2w	POAG	0	16	5	-11	-68.75	24.66	24.44	-0.22	-0.892133	123.75	136	12.25	9.89899	494	491	-3	-0.607287	7.68	7.67	-0.01	-0.130208
34	R	F	52	3	0	1	0	1m	POAG	0	18	7	-11	-61.1111	25.27	25.05	-0.22	-0.870598	271	290.25	19.25	7.10332	532	503	-29	-5.45113	7.49	7.46	-0.03	-0.400534
35	L	M	54	3	0	1	0	2w	POAG	0	18	9	-9	-50	24.9	24.68	-0.22	-0.883534	288.25	397.75	109.5	37.9879	519	525	6	1.15607	7.49	7.41	-0.08	-1.06809
36	L	M	75	0	0	0	0	2w	POAG	0	14	7	-7	-50	25.08	24.67	-0.41	-1.63477	116.75	152.5	35.75	30.621	478	515	37	7.74059	7.23	7.18	-0.05	-0.691563
37	L	M	68	0	0	1	0	2w	POAG	0	23	7	-16	-69.5652	27.35	27.21	-0.14	-0.511883	131.25	143.75	12.5	9.52381	515	538	23	4.46602	7.68	7.71	0.03	0.390625
38	L	F	74	6	0	0	0	1m	POAG	0	14	9	-5	-35.7143	22.46	21.96	-0.5	-2.22618	369.75				547	536	-11	-2.01097	7.52	7.49	-0.03	-0.398936
39	L	F	71	6	0	1	0	1m	POAG	0	16	11	-5	-31.25	22.43	22.5	0.07	0.312082	248.75	227	-21.75	-8.74372	545	539	-6	-1.10092	7.67	7.54	-0.13	-1.69492
40	L	M	67	0	0	0	0	2w	POAG	0	24	5	-19	-79.1667	28.6	28.42	-0.18	-0.629371	87.25	153.5	66.25	75.9312	576	624	48	8.33333	7.93	7.87	-0.06	-0.75662
41	R	F	73	0	0	0	0	2w	POAG	0	20	10	-10	-50	22.24	22.09	-0.15	-0.67446	189.25	230.25	41	21.6645	513	515	2	0.389864	7.48	7.35	-0.13	-1.73797
42	L	F	67	0	0	0	0	2w	POAG	0	19	10	-9	-47.3684	25.69	25.51	-0.18	-0.700662	174.25	215.25	41	23.5294	536	544	8	1.49254	7.78	7.73	-0.05	-0.642674
43	L	F	53	0	0	0	0	1m	POAG	0	15	10	-5	-33.3333	24.96	24.88	-0.08	-0.320513	124	118	-6	-4.83871	529	515	-14	-2.6465	7.77	7.71	-0.06	-0.772201
44	L	F	67	2	0	0	0	1m	POAG	0	20	13	-7	-35	23.42	23.17	-0.25	-1.06746	154.25	173.25	19	12.3177	571	655	84	14.711	7.65	7.64	-0.01	-0.130719
45	R	M	61	0	0	0	0	2w	POAG	0	17	11	-6	-35.2941	25.98	25.88	-0.1	-0.384911	236.333	257	20.6667	8.74471	541	547	6	1.10906	7.72	7.65	-0.07	-0.906736
46	R	M	60	0	1	1	0	2w	POAG	0	19	9	-10	-52.6316	26.74	26.57	-0.17	-0.635752	261.25	336.5	75.25	28.8038	538	658	120	22.3048	7.7	7.73	0.03	0.38961
47	L	F	56	0	1	0	1	2w	POAG	0	19	6	-13	-68.4211	24.79	24.04	-0.75	-3.02541	256	238.5	-17.5	-6.83594	504	483	-21	-4.16667	7.74	7.65	-0.09	-1.16279
48	L	F	73	1	1	0	1	2w	POAG	0	16	7	-9	-56.25	23.47	23.3	-0.17	-0.724329	154.5	220	65.5	42.3948	509	460	-49	-9.62672	7.56	7.57	0.01	0.132275
49	L	M	73	0	1	0	1	2w	POAG	0	25	5	-20	-80	23.34	22.99	-0.35	-1.49957	299.5	383.5	84	28.0467	527	580	53	10.0569	7.71	7.62	-0.09	-1.16732
50	R	M	76	0	1	0	1	2w	POAG	0	21	8	-13	-61.9048	25.4	25.16	-0.24	-0.944882	109.5	169	59.5	54.3379	506	559	53	10.4743	7.62	7.42	-0.2	-2.62467
51	L	M	67	0	1	0	1	2w	POAG	0	13	6	-7	-53.8462	24.81	24.73	-0.08	-0.322451	182.25	228.75	46.5	25.5144	439	418	-21	-4.7836	7.72	7.77	0.05	0.647668
52	L	M	82	1	1	0	1	2w	POAG	0	16	7	-9	-56.25	24.65	24.41	-0.24	-0.973631	51.5	62.5	11	21.3592		466			7.98	7.98	0	0
53	R	M	82	0	1	1	0	1m	POAG	0	24	9	-15	-62.5	25.29	25.19	-0.1	-0.395413	119.25	139	19.75	16.5618	551	557	6	1.08893	8.02	8.01	-0.01	-0.124688
54	L	M	77	0	1	0	1	2w	POAG	0	16	16	0	0	25.09	25.01	-0.08	-0.318852	85	87.25	2.25	2.64706	477	512	35	7.33753	8.05	8.17	0.12	1.49068
55	L	M	75	2	1	0	0	2w	POAG	0	17	9	-8	-47.0588	24.62	24.34	-0.28	-1.13729	143	170	27	18.8811	419	478	59	14.0811	7.99	7.93	-0.06	-0.750939
56	L	M	73	3	1	0	0	2w	POAG	0	18	8	-10	-55.5556	24.12	23.93	-0.19	-0.787728	255.75	323.5	67.75	26.4907	421				7.76	7.62	-0.14	-1.80412
57	L	M	47	0	1	0	1	2w	POAG	0	17	7	-10	-58.8235	27.47	26.97	-0.5	-1.82017	196.5	229.5	33	16.7939	538	546	8	1.48699	7.69	7.63	-0.06	-0.780234
58	L	M	84	7	1	0	0	1m	PE	0	30	20	-10	-33.3333	23.42	23.39	-0.03	-0.128096	72.75	103	66.25	91.0653	526	520	-6	-1.14068	7.74	7.77	0.03	0.387597
59	L	F	71	0	1	0	1	2w	POAG	0	20	14	-6	-30	25.84	25.67	-0.17	-0.657895	116.25	100.333	-15.9167	-13.6918	499	507	8	1.60321	7.13	7.06	-0.07	-0.981767
60	L	F	69	4	1	0	0	2w	POAG	0	16	7	-9	-56.25	25.43	25.29	-0.14	-0.550531	146	177.25	31.25	21.4041	483	504	21	4.34783	7.38	7.29	-0.09	-1.21951
61	R	F	66	4	0	0	0	2w	POAG	0	17	7	-10	-58.8235	24.83	24.45	-0.38	-1.53041	422.25	483.5	61.25	14.5056	464	509	45	9.69828	7.65	7.52	-0.13	-1.69935
62	L	F	84	0	1	0	0	2w	POAG	0	22	10	-12	-54.5455	23.2	23.05	-0.15	-0.646552	125.75	157.25	31.5	25.0497	582	558	-24	-4.12371	8.11	7.97	-0.14	-1.72626
63	L	M	74	3	0	0	0	2w	POAG	0	18	5	-13	-72.2222	22.55	22.18	-0.37	-1.6408	202.5	254.5	52	25.679	513	500	-13	-2.53411	7.36	7.1	-0.26	-3.53261
64	R	M	66	0	1	0	0	1m	POAG	1	28	3	-25	-89.2857	26.55	25.72	-0.83	-3.12618	190	176.5	-13.5	-7.10526	466	440	-26	-5.5794	7.7	7.6	-0.1	-1.2987
65	R	M	61	0	0	0	0	1m	POAG	1	16	6	-10	-62.5	26.62	26.05	-0.57	-2.14125	256.5	288.667	32.1667	12.5406	563	582	19	3.37478	7.9	7.79	-0.11	-1.39241
66	R	M	41	0	0	0	1	2w	POAG	1	20	8	-12	-60	29.15	27.51	-1.64	-5.62607	90.5	119.5	29	32.0442	515	530	15	2.91262	7.49	7.47	-0.02	-0.267023
67	L	M	53	3	0	0	0	2w	POAG	1	11	2	-9	-81.8182	23.59	22.1	-1.49	-6.31624	253.5	323.333	69.8333	27.5477	530	515	-15	-2.83019	7.77	7.73	-0.04	-0.514801
68	R	F	40	0	0	0	0	2w	POAG	1	32	12	-20	-62.5	27.69	26.38	-1.31	-4.73095	157.25	167.75	10.5	6.67727	553	566	13	2.35081	7.83	7.64	-0.19	-2.42656
69	R	M	56	0	0	0	1	2w	POAG	1	14	5	-9	-64.2857	24.92	23.76	-1.16	-4.6549	164.25	213.25	49	29.8326	471	598	127	26.9639	7.53	7.55	0.02	0.265604
70	L	F	66	2	1	0	0	3m	POAG	1	19	4	-15	-78.9474	27.06	26.39	-0.67	-2.47598	92	96.5	4.5	4.8913	536	550	14	2.61194	7.56	7.38	-0.18	-2.38095
71	R	F	67	1	1	0	0	2w	POAG	1	21	5	-16	-76.1905	26.85	26.33	-0.52	-1.93669	155.75	189.5	33.75	21.6693	468	452	-16	-3.4188	7.9	7.76	-0.14	-1.77215
72	R	M	77	8	1	0	0	1m	POAG	1	25	5	-20	-80	22.83	22.66	-0.17	-0.744634	276	301	25	9.05797	518	516	-2	-0.3861	7.56	7.54	-0.02	-0.26455
73	R	F	60	0	0	1	0	1m	POAG	1	20	3	-17	-85	23.25	22.54	-0.71	-3.05376	211.75	231.5	19.75	9.32704	535	513	-22	-4.11215	7.08	7.03	-0.05	-0.706215
74	R	M	66	0	1	0	0	2w	POAG	1	17	5	-12	-70.5882	26.34	25.83	-0.51	-1.93622	165.75	225.5	59.75	36.0483	541	601	60	11.0906	7.87	7.8	-0.07	-0.889454
75	R	M	68	1	1	1	0	1m	POAG	1	18	2	-16	-88.8889	26.28	25.56	-0.45	-1.71233	95.5	133.75	40	41.8848	457	472	15	3.28228	7.35	7.36	0.01	0.136054
76	R	F	72	0	0	0	0	2w	POAG	1	37	5	-32	-86.4865	24.01	23.33	-0.68	-2.83215	361.75	301	-60.75	-16.7934	445	547	102	22.9213	7.6	7.6	0	0
77	L	F	68	4	0	0	0	1m	PE	1	21	3	-18	-85.7143	30.18	29.32	-0.86	-2.84957	65	78	13	20	497	504	7	1.40845	7.43	7.35	-0.08	-1.07672
LSL, laser suture-lysis; IOP, intraocular pressure; AL, axial length; CT, choroidal thickness; CCT, central corneal thickness; K, avarage corneal radius; pre, preoperative data; post, postoperative data; Δ, differences between pre-and post operative data; %, the rate of change between pre- and post operative data.
